# Supplementary material for: Inter-brain synchrony in teams predicts collective performance
Source: Soc Cogn Affect Neurosci. 2020 Sep 30;16(1-2):43–57. doi: 10.1093/scan/nsaa135 (PMC7812618; doi:10.1093/scan/nsaa135)
Supplement: nsaa135_Supp [file nsaa135_supp.zip]

Archive with 1 entries (1 files):
- scan-20-001-File011.docx
